# Supplementary material for: Neuropsychiatric Manifestations, Reduced Self-Esteem and Poor Quality of Life in Children and Adolescents with Neurofibromatosis Type 1 (NF1): The Impact of Symptom Visibility and Bullying Behavior
Source: Children (Basel). 2023 Feb 9;10(2):330. doi: 10.3390/children10020330 (PMC9955783; doi:10.3390/children10020330)
Supplement: Supplementary file 1 [file children-10-00330-s001.zip]

Archive with 1 entries (1 files):
- children-2196759-supplementary.pdf
